# Supplementary material for: Indoor and outdoor fine particulate matter and carbon monoxide concentrations in homes of infants in Nairobi, Kenya
Source: PLOS Glob Public Health. 2026 Apr 6;6(4):e0006202. doi: 10.1371/journal.pgph.0006202 (PMC13052846; doi:10.1371/journal.pgph.0006202)
Supplement: S1 Data — (XLSX) [file pgph.0006202.s012.xlsx]

## Sheet: Description
This workbook contains the data used to produce the tables, figures, statistical analyses and supporting information for the manuscript:
Kipter et al., Indoor and outdoor fine particulate matter and carbon monoxide concentrations in homes of infants in Nairobi, Kenya
The data (kipteretal_data) are cross sectional-- there is one row of data per participant.
The data are deidentified; please contact the corresponding author if you have questions or would like to link to other variables in the study .

## Sheet: kipteretal_data
child_dob_to_ftl_months	en_mom_age	employ_recode	en_rent	housing_type	fhv_pplinhse_cat	fhv_rooms_cat	fhv_pplperroom_calc	fhv_wtr_src_piped_water_inhse	fhv_wtr_src_piped_water_out	fhv_toilet_type	fhv_toilet_shared	fhv_roof_mabati	fhv_roof_treated_iron	fhv_roof_concrete	fhv_wall_metal	fhv_wall_stones	fhv_floor_concrete	fhv_floor_ceramic_tiles	fhv_windows	fhv_extdoors	externalopenings_perroom	fsl_kitchen_short_m	fsl_kitchen_long_m	fsl_kitchen_height_m	kitchen_volume_m3_fsl	fhv_floorcover_carpet	fhv_fuel_wood	fhv_fuel_charcoal	fhv_fuel_kero	fhv_fuel_koko	fhv_fuel_lpg	fhv_fuel_electricity	shv_ind_fuel_wood_recode	en_ind_fuel_charcoal_recode	shv_ind_fuel_kero_recode	shv_ind_fuel_koko_recode	shv_ind_fuel_lpg_recode	shv_ind_othrfuel_candles_recode	shv_cig_smk_recode	shv_marij_smk_recode	shv_pt_out_pol_ownsmoke	shv_pt_out_pol_neighbor	shv_pt_out_pol_cook_moke	shv_pt_out_pol_vehicle	shv_pt_out_pol_dumpsite	shv_pt_out_pol_rubishburning	shv_pt_out_pol_industry	shv_pt_out_pol_charcoal	shv_pt_out_pol_roads
26.1	38	Homemaker/none/student	5000	Multi-unit dwelling (flats)	5-8	2	2.5	No	Yes	Flush toilet	Yes	Yes	No	No	No	Yes	Yes	No	2	1	1.5	2.64	2.7	2.54	18.1051	No	Not at all	Not at all	Not at all	Indoor	Indoor	Not at all	No	Rarely / not at all	No	No	Yes	No	No	No	No	No	Yes	Yes	Yes	Yes	No	No	Yes
25.7	39	Homemaker/none/student	5000	Multi-unit dwelling (flats)	2-4	2	2	No	Yes	Flush toilet	Yes	Yes	No	No	No	Yes	Yes	No	2	2	2	2.63	3.23	2.98	25.3148	Yes	Not at all	Outdoor	Not at all	Not at all	Indoor	Not at all	No	Rarely / not at all	No	No	Yes	No	No	No	No	Yes	Yes	Yes	No	Yes	No	No	Yes
2.9	27	Homemaker/none/student	NA	Multi-unit dwelling (flats)	2-4	NA	2	No	Yes	Flush toilet	Yes	No	No	Yes	No	Yes	No	Yes	2	2	2	2.79	3.75	2.94	30.7598	Yes	Not at all	Not at all	Not at all	Not at all	Indoor	Not at all	No	Rarely / not at all	No	No	Yes	No	No	No	No	No	Yes	Yes	No	No	No	No	Yes
17.1	24	Homemaker/none/student	6000	Multi-unit dwelling (flats)	2-4	NA	2	No	Yes	Flush toilet	Yes	No	No	Yes	No	Yes	Yes	No	2	1	1.5	3.04	3.14	2.35	22.4322	No	Not at all	Indoor	Not at all	Indoor	Not at all	Not at all	No	Rarely / not at all	No	Yes	No	No	No	Yes	No	No	Yes	Yes	No	Yes	No	No	Yes
26.2	21	Homemaker/none/student	4500	Multi-unit dwelling (flats)	2-4	1	4	No	Yes	Flush toilet	Yes	Yes	No	No	No	Yes	Yes	No	1	1	2	3.2	3.66	2.82	33.0278	Yes	Not at all	Not at all	Not at all	Indoor	Not at all	Not at all	No	Rarely / not at all	No	Yes	No	No	No	No	No	No	Yes	Yes	No	Yes	Yes	No	Yes
19.7	24	Homemaker/none/student	4000	Multi-unit dwelling (flats)	5-8	2	3.5	No	Yes	Flush toilet	Yes	No	No	Yes	No	Yes	Yes	No	2	1	1.5	2.81	2.99	2.35	19.7445	Yes	Not at all	Outdoor	Indoor	Not at all	Not at all	Indoor	No	Daily / most days	No	No	No	Yes	No	No	Yes	Yes	Yes	Yes	No	Yes	No	No	Yes
3.6	21	Homemaker/none/student	NA	Multi-unit dwelling (flats)	2-4	NA	1	Yes	No	Flush toilet	No	Yes	Yes	No	No	Yes	Yes	No	4	3	2.33333	1.66	1.82	2.88	8.70106	No	Not at all	Outdoor	Indoor	Not at all	Indoor	Indoor	No	Some days	No	No	Yes	No	No	No	No	No	Yes	Yes	Yes	No	No	No	Yes
16	23	Homemaker/none/student	6000	Small bungalow (single unit)	2-4	NA	1	Yes	No	Flush toilet	No	No	No	Yes	No	Yes	No	Yes	4	1	1.25	2.12	2.56	2.37	12.8625	No	Not at all	Not at all	Not at all	Not at all	Indoor	Not at all	No	Rarely / not at all	No	No	Yes	No	No	No	No	No	Yes	Yes	No	Yes	No	No	No
13	40	Homemaker/none/student	NA	Multi-unit dwelling (flats)	2-4	NA	4	No	Yes	Flush toilet	Yes	Yes	No	No	No	Yes	Yes	No	2	1	3	2.84	5.21	2.97	43.9453	Yes	Not at all	Not at all	Indoor	Not at all	Indoor	Not at all	No	Rarely / not at all	No	No	Yes	No	No	No	No	Yes	Yes	Yes	Yes	No	No	No	Yes
19.4	27	Homemaker/none/student	4500	Multi-unit dwelling (flats)	5-8	2	4	No	Yes	Flush toilet	Yes	Yes	No	No	No	Yes	Yes	No	2	1	1.5	2.65	3.12	2.98	24.6386	Yes	Not at all	Outdoor	Not at all	Indoor	Indoor	Not at all	No	Rarely / not at all	No	No	Yes	Yes	No	No	No	No	Yes	Yes	Yes	Yes	No	No	Yes
11.5	26	Small business	6000	Multi-unit dwelling (flats)	2-4	NA	2	No	Yes	Flush toilet	Yes	Yes	No	No	No	Yes	No	Yes	1	1	2	2.65	3.43	2.13	19.3606	Yes	Not at all	Not at all	Not at all	Indoor	Indoor	Not at all	No	Rarely / not at all	No	Yes	No	Yes	No	No	No	No	Yes	Yes	No	Yes	No	No	No
14.5	24	Homemaker/none/student	6000	Multi-unit dwelling (flats)	2-4	NA	1.33333	Yes	No	Flush toilet	Yes	No	No	Yes	No	Yes	No	Yes	3	1	1.33333	1.42	1.67	2.55	6.04707	Yes	Not at all	Not at all	Not at all	Not at all	Indoor	Not at all	No	Rarely / not at all	No	No	Yes	No	No	Yes	No	No	Yes	Yes	No	No	No	No	Yes
12.7	23	Homemaker/none/student	4000	Multi-unit dwelling (flats)	2-4	NA	1.5	No	Yes	Flush toilet	Yes	No	No	Yes	No	Yes	Yes	No	2	2	2	1.58	2.67	2.53	10.6731	Yes	Not at all	Not at all	Outdoor	Not at all	Indoor	Not at all	No	Rarely / not at all	No	No	Yes	No	No	No	No	No	Yes	Yes	Yes	Yes	No	No	Yes
4.4	28	Small business	4000	Multi-unit dwelling (flats)	2-4	NA	4	No	Yes	Flush toilet	Yes	No	No	Yes	No	Yes	Yes	No	1	1	2	3.04	3.58	2.3	25.0314	No	NA	NA	NA	NA	Indoor	NA	No	Rarely / not at all	No	No	Yes	No	No	No	No	No	Yes	Yes	No	No	No	No	No
17.4	23	Homemaker/none/student	3500	Multi-unit dwelling (flats)	2-4	1	3	No	Yes	Flush toilet	Yes	Yes	No	No	No	Yes	Yes	No	1	1	2	2.66	3.93	2.62	27.389	Yes	Not at all	Not at all	Indoor	Not at all	Indoor	Not at all	No	Rarely / not at all	No	No	Yes	No	No	No	No	NA	Yes	Yes	No	No	No	No	Yes
7.6	23	Homemaker/none/student	3000	Multi-unit dwelling (flats)	2-4	NA	3	No	No	Flush toilet	Yes	No	No	Yes	No	Yes	Yes	No	1	1	2	2.94	4.16	2.47	30.2091	Yes	Not at all	Not at all	Indoor	Not at all	Indoor	Not at all	No	Rarely / not at all	Yes	No	No	No	No	No	No	No	Yes	Yes	Yes	Yes	No	No	Yes
5.5	31	Homemaker/none/student	3000	Multi-unit dwelling (flats)	2-4	NA	4	No	Yes	Flush toilet	Yes	Yes	No	No	No	Yes	Yes	No	1	1	2	2.59	2.87	2.9	21.5566	No	Not at all	Not at all	Indoor	Not at all	Indoor	Not at all	No	Rarely / not at all	No	No	Yes	Yes	No	No	No	No	Yes	Yes	Yes	No	No	No	Yes
6.1	23	Homemaker/none/student	5500	Multi-unit dwelling (flats)	2-4	NA	1	No	Yes	Flush toilet	Yes	Yes	No	No	No	Yes	Yes	No	1	NA	NA	2.85	3.04	2.91	25.2122	Yes	Not at all	Not at all	Indoor	Not at all	Indoor	Indoor	No	Rarely / not at all	No	No	Yes	No	No	No	No	No	Yes	Yes	No	Yes	No	No	Yes
14.3	26	Small business	7000	Multi-unit dwelling (flats)	2-4	3 or more	1.33333	No	Yes	Flush toilet	Yes	Yes	No	No	No	Yes	Yes	Yes	3	2	1.66667	2.4	3.29	2.78	21.9509	No	Not at all	Not at all	Not at all	Indoor	Indoor	Not at all	No	Rarely / not at all	No	Yes	Yes	No	No	No	No	No	Yes	Yes	No	Yes	No	Yes	Yes
9.6	30	Monthly salary	3500	Multi-unit dwelling (flats)	2-4	1	4	No	Yes	Flush toilet	Yes	Yes	No	No	No	Yes	Yes	No	1	1	2	2.86	3.34	2.55	24.3586	No	Not at all	Not at all	Not at all	Not at all	Indoor	Not at all	No	Rarely / not at all	No	No	Yes	No	No	No	No	No	Yes	Yes	Yes	No	No	No	Yes
16.6	25	Homemaker/none/student	7000	Multi-unit dwelling (flats)	2-4	3 or more	1.33333	Yes	No	Flush toilet	No	Yes	No	No	No	Yes	No	Yes	3	1	1.33333	1.59	2.41	2.53	9.69471	Yes	Not at all	Outdoor	Not at all	Outdoor	Outdoor	Not at all	No	Rarely / not at all	No	No	Yes	No	No	Yes	No	No	Yes	Yes	Yes	Yes	No	No	Yes
7.1	26	Homemaker/none/student	4500	Multi-unit dwelling (flats)	2-4	NA	2.5	No	Yes	Flush toilet	Yes	No	No	Yes	No	Yes	Yes	No	2	1	1.5	2.34	4.35	2.55	25.9565	No	Not at all	Not at all	Not at all	Indoor	Indoor	Not at all	No	Rarely / not at all	No	Yes	No	No	No	No	No	No	Yes	Yes	Yes	No	No	No	Yes
7.9	29	Homemaker/none/student	2500	Multi-unit dwelling (flats)	2-4	NA	5	No	Yes	Flush toilet	Yes	Yes	No	No	No	Yes	Yes	No	1	1	2	2.9	3.48	2.58	26.0374	Yes	Not at all	Outdoor	Not at all	Not at all	Indoor	Not at all	No	Rarely / not at all	No	No	Yes	No	No	No	No	No	Yes	Yes	Yes	Yes	No	No	Yes
16.5	26	Homemaker/none/student	2500	Multi-unit dwelling (flats)	2-4	1	3	No	Yes	Flush toilet	Yes	No	No	Yes	No	Yes	Yes	No	1	1	2	2.92	4.07	2.35	27.9283	Yes	Not at all	Not at all	Not at all	Not at all	Indoor	Not at all	No	Rarely / not at all	No	No	Yes	No	No	No	No	Yes	Yes	Yes	Yes	Yes	No	No	Yes
18.6	25	Homemaker/none/student	2500	Multi-unit dwelling (flats)	2-4	1	4	No	Yes	Flush toilet	Yes	Yes	No	No	No	Yes	Yes	No	2	1	3	2.84	3.94	2.94	32.8974	Yes	Not at all	Not at all	Not at all	Indoor	Indoor	Not at all	No	Rarely / not at all	No	No	Yes	No	No	No	No	No	Yes	Yes	No	Yes	No	No	Yes
13.9	35	Homemaker/none/student	2000	Multi-unit dwelling (flats)	2-4	NA	5	No	Yes	Flush toilet	Yes	No	No	Yes	No	Yes	Yes	No	1	1	2	2.98	4.2	2.34	29.2874	Yes	Not at all	Not at all	Not at all	Not at all	Indoor	Not at all	No	Rarely / not at all	No	No	Yes	Yes	No	No	No	No	Yes	Yes	No	Yes	No	No	Yes
13.6	30	Daily wage	5000	Multi-unit dwelling (flats)	2-4	NA	5	No	Yes	Flush toilet	Yes	Yes	No	No	No	Yes	No	Yes	1	1	2	2.79	4.1	2.72	31.1141	No	Not at all	Not at all	Indoor	Not at all	Indoor	Not at all	No	Rarely / not at all	No	No	Yes	No	No	No	No	No	Yes	Yes	No	Yes	No	No	Yes
20	21	Homemaker/none/student	2500	Multi-unit dwelling (flats)	2-4	1	3	No	Yes	Flush toilet	Yes	Yes	No	No	No	Yes	Yes	No	1	1	2	1.91	2.89	2.98	16.4493	Yes	Not at all	Not at all	Indoor	Not at all	Not at all	Not at all	No	Rarely / not at all	Yes	No	No	Yes	No	No	No	No	Yes	Yes	Yes	Yes	No	No	Yes
16.4	34	Daily wage	NA	Multi-unit dwelling (flats)	5-8	2	3	No	Yes	Flush toilet	Yes	Yes	No	No	No	Yes	Yes	No	2	1	1.5	3.14	3.37	3.05	32.2745	Yes	Not at all	Outdoor	Indoor	Indoor	Indoor	Not at all	No	Rarely / not at all	No	No	Yes	No	No	No	No	Yes	Yes	Yes	No	Yes	No	No	Yes
-1.7	27	Monthly salary	2500	Multi-unit dwelling (flats)	2-4	NA	3	No	Yes	Flush toilet	Yes	Yes	No	No	No	Yes	Yes	No	1	1	2	2.58	4.74	2.88	35.2201	No	Not at all	Not at all	Not at all	Not at all	Indoor	Not at all	No	Rarely / not at all	No	No	Yes	Yes	No	No	No	No	Yes	No	No	Yes	No	No	Yes
4.9	33	Daily wage	5500	Multi-unit dwelling (flats)	2-4	NA	1.66667	Yes	Yes	Flush toilet	Yes	Yes	No	No	No	Yes	Yes	No	3	1	1.33333	1.96	2.81	2.99	16.4677	Yes	Not at all	Outdoor	Not at all	Indoor	Indoor	Not at all	No	Rarely / not at all	No	Yes	No	No	No	Yes	No	No	Yes	Yes	No	Yes	No	No	Yes
9.5	25	Homemaker/none/student	4500	Multi-unit dwelling (flats)	2-4	NA	2	No	Yes	Flush toilet	Yes	Yes	No	No	No	Yes	No	Yes	2	1	1.5	2.88	3.79	2.77	30.2351	No	Not at all	Not at all	Indoor	Not at all	Indoor	Not at all	No	Rarely / not at all	No	No	Yes	No	Yes	No	No	No	Yes	Yes	No	Yes	No	No	Yes
10.2	28	Small business	4000	Multi-unit dwelling (flats)	5-8	2	3	No	Yes	Flush toilet	Yes	No	No	Yes	No	Yes	Yes	No	2	1	1.5	2.31	2.91	2.44	16.4019	Yes	Not at all	Outdoor	Not at all	Not at all	Indoor	Not at all	No	Rarely / not at all	No	No	Yes	No	No	No	No	Yes	Yes	Yes	Yes	Yes	No	No	Yes
1	33	Monthly salary	2000	Multi-unit dwelling (flats)	2-4	NA	3	No	Yes	Flush toilet	Yes	Yes	No	No	No	Yes	Yes	No	1	1	2	2.23	3.06	2.89	19.7208	No	Not at all	Outdoor	Indoor	Not at all	Not at all	Not at all	No	Rarely / not at all	Yes	No	No	Yes	No	No	No	No	Yes	Yes	No	Yes	No	No	No
15.8	32	Daily wage	2000	Multi-unit dwelling (flats)	2-4	1	3	No	Yes	Flush toilet	Yes	Yes	No	No	No	Yes	Yes	No	1	1	2	1.9	2.97	3.12	17.6062	No	Not at all	Outdoor	Indoor	Not at all	Not at all	Not at all	No	Rarely / not at all	Yes	No	No	No	No	No	No	No	Yes	Yes	No	Yes	No	No	Yes
8.6	22	Homemaker/none/student	3000	Multi-unit dwelling (flats)	2-4	1	4	No	Yes	Flush toilet	Yes	Yes	No	No	No	Yes	Yes	No	1	1	2	2.78	4.09	2.85	32.4051	No	Not at all	Not at all	Not at all	Indoor	Not at all	Not at all	No	Rarely / not at all	No	Yes	No	No	No	No	No	Yes	Yes	Yes	No	Yes	No	No	Yes
6.2	22	Homemaker/none/student	3000	Multi-unit dwelling (flats)	2-4	NA	4	No	Yes	Flush toilet	Yes	Yes	No	No	No	Yes	Yes	No	2	1	3	3.03	4.46	2.95	39.8657	No	Not at all	Not at all	Indoor	Not at all	Indoor	Not at all	No	Rarely / not at all	Yes	No	No	No	No	No	No	No	Yes	Yes	Yes	Yes	No	No	Yes
10.5	30	Homemaker/none/student	3000	Multi-unit dwelling (flats)	2-4	1	4	No	Yes	Flush toilet	Yes	Yes	No	No	No	Yes	No	Yes	1	1	2	2.91	3.4	3.08	30.4735	No	Not at all	Outdoor	Not at all	Indoor	Indoor	Not at all	No	Rarely / not at all	No	Yes	No	No	No	No	No	No	Yes	Yes	No	Yes	No	No	No
6.4	22	Homemaker/none/student	NA	Multi-unit dwelling (flats)	2-4	NA	1	Yes	Yes	Flush toilet	No	Yes	No	No	No	Yes	Yes	No	3	1	1.33333	1.46	3.38	3.19	15.742	No	Outdoor	Outdoor	Not at all	Not at all	Indoor	Not at all	Yes	Rarely / not at all	No	No	Yes	No	Yes	No	Yes	No	Yes	Yes	No	No	No	No	No
7.6	24	Homemaker/none/student	3500	Multi-unit dwelling (flats)	2-4	NA	2	No	Yes	Flush toilet	Yes	No	No	Yes	No	Yes	No	Yes	2	1	1.5	2.67	3.33	2.32	20.6274	No	Not at all	Not at all	Not at all	Not at all	Indoor	Not at all	No	Rarely / not at all	No	No	Yes	No	No	No	No	No	Yes	Yes	No	Yes	No	No	No
10.2	36	Homemaker/none/student	5000	Multi-unit dwelling (flats)	2-4	NA	3	No	No	Flush toilet	Yes	Yes	No	No	Yes	No	Yes	No	0	1	0.5	4.91	2.53	49.02	608.941	Yes	Not at all	Not at all	Not at all	Not at all	Indoor	Indoor	No	Rarely / not at all	No	No	No	No	No	No	No	No	Yes	Yes	No	No	No	No	Yes
17.5	34	Small business	6000	Multi-unit dwelling (flats)	2-4	2	2	No	Yes	Flush toilet	Yes	Yes	No	No	No	Yes	No	Yes	2	2	2	2.75	3.69	2.45	24.8614	No	Not at all	Outdoor	Indoor	Not at all	Indoor	Not at all	No	Rarely / not at all	No	No	Yes	Yes	No	No	No	No	Yes	Yes	Yes	Yes	No	No	Yes
14.6	31	Monthly salary	8500	Multi-unit dwelling (flats)	2-4	3 or more	1.33333	Yes	No	Flush toilet	No	No	No	No	No	Yes	No	Yes	3	1	1.33333	3.33	2.62	21.54	187.928	Yes	Not at all	Outdoor	Not at all	Not at all	Indoor	Not at all	No	Rarely / not at all	No	No	Yes	No	No	No	No	No	Yes	Yes	No	No	No	No	Yes
3.3	18	Homemaker/none/student	NA	Multi-unit dwelling (flats)	5-8	1	5	No	Yes	Flush toilet	Yes	Yes	No	No	No	Yes	Yes	No	1	1	2	2.87	2.88	2.26	18.6803	No	Not at all	Not at all	Indoor	Indoor	Indoor	Indoor	No	Rarely / not at all	No	Yes	No	No	No	No	No	No	Yes	Yes	Yes	Yes	No	No	Yes
0.8	32	Small business	5000	Multi-unit dwelling (flats)	2-4	NA	3	Yes	No	Flush toilet	No	No	No	Yes	No	Yes	No	Yes	2	1	3	3.01	3.49	2.38	25.0017	No	Not at all	Not at all	Not at all	Not at all	Indoor	Not at all	No	Rarely / not at all	No	No	Yes	No	No	No	No	No	Yes	Yes	No	No	No	No	Yes
6.2	34	Daily wage	NA	Multi-unit dwelling (flats)	5-8	2	2.5	No	Yes	Flush toilet	Yes	Yes	No	No	No	Yes	No	Yes	2	1	1.5	1.91	2.92	2.89	16.1181	Yes	Not at all	Not at all	Indoor	Not at all	Indoor	Not at all	No	Rarely / not at all	No	No	No	No	No	No	No	No	Yes	Yes	No	Yes	No	No	Yes
11.5	27	Homemaker/none/student	5500	Multi-unit dwelling (flats)	5-8	2	2.5	No	Yes	Flush toilet	Yes	No	No	Yes	No	Yes	No	Yes	2	1	1.5	2.22	2.75	2.59	15.8119	Yes	Not at all	Not at all	Not at all	Not at all	Indoor	Not at all	No	Rarely / not at all	No	No	Yes	No	No	No	No	No	Yes	Yes	Yes	No	No	No	Yes
7.3	26	Daily wage	2000	Multi-unit dwelling (flats)	2-4	NA	3	No	Yes	Flush toilet	Yes	Yes	No	No	No	Yes	Yes	No	1	1	2	1.83	3.59	2.74	18.001	Yes	Not at all	Not at all	Not at all	Indoor	Not at all	Not at all	No	Rarely / not at all	No	No	Yes	No	No	No	No	No	Yes	Yes	Yes	Yes	No	No	Yes
[truncated: 40 more columns]

## Sheet: Table 1 data - Data dictionary
variable name	description	details
child_dob_to_ftl_months	infant age (months) at air sampling	numeric
en_mom_age	maternal age (years) at enrollment	numeric
employ_recode	maternal employment status	categorical
		Homemaker/none/student
		Monthly salary
		Daily wage
		Small business
en_rent	monthly household rent (Kenya Shillings) at enrollment, self-reported	numeric
		NA - missing
housing_type	type of housing, technician observed	Multi-unit dwelling (flats)
		Small bungalow (single unit)
fhv_pplinhse_cat	number of persons residing in house at air sampling, self-reported	categorical
		2 - 4
		5 - 8
fhv_rooms_cat	number of rooms in home at air sampling, self-reported/technician verified	categorical
		1
		2
		3 or more
		NA - missing
fhv_pplperroom_calc	persons per room	numeric, calculated, number of persons divided by number of rooms
fhv_wtr_src_piped_water_inhse	piped water in the home at air sampling, self-reported	categorical
		No
		Yes
fhv_wtr_src_piped_water_out	piped water outside the home at air sampling, self-reported	categorical
		No
		Yes
fhv_toilet_type	type of toilet at air sampling, self-reported	categorical
		Flush toilet
		Pit latrine
fhv_toilet_shared	shared toilet at air sampling, self-reported	categorical
		No
		Yes
fhv_roof_mabati	mabati (silver) roof material at air sampling, self-reported	categorical
		No
		Yes
fhv_roof_treated_iron	treated iron roof material at air sampling, self-reported	categorical
		No
		Yes	*add mabati yes and treated iron yes to get total metal sheets frequency
fhv_roof_concrete	concrete roof material at air sampling, self-reported	categorical
		No
		Yes
fhv_wall_metal	metal/iron sheets wall material at air sampling, self-reported	categorical
		No
		Yes
fhv_wall_stones	stones wall material at air sampling, self-reported	categorical
		No
		Yes
fhv_floor_concrete	concrete/cement floor material at air sampling, self-reported	categorical
		No
		Yes
fhv_floor_ceramic_tiles	ceramic tiles floor material at air sampling, self-reported	categorical
		No
		Yes
fhv_windows	number of rooms in home at air sampling, self-reported	numeric
fhv_extdoors	number of external doors in home at air sampling, self-reported	numeric
		NA - missing
externalopenings_perroom	number of external openings (windows and doors) per room	numeric, calculated, number of external windows plus external doors divided by number of total number of rooms in home
		NA - missing
fsl_kitchen_short_m	kitchen width (m) at air sampling, technician measured (laser tape measure)	numeric, measured
fsl_kitchen_long_m	kitchen length (m) at air sampling, technician measured (laser tape measure)	numeric, measured
fsl_kitchen_height_m	kitchen height (m) at air sampling, technician measured (laser tape measure)	numeric, measured
kitchen_volume_m3_fsl	volume (m3) of cooking room at air sampling set-up	numeric, calculated (fsl_kitchen_short_m*fsl_kitchen_long_m*fsl_kitchen_height_m)
fhv_floorcover_carpet	rug or carpet floor covering at air sampling, self-reported	categorical
		No
		Yes
fhv_fuel_wood	wood used by the household before air sampling, self-reported	categorical
		Indoor
		Outdoor
		Not at all
		NA - missing
fhv_fuel_charcoal	charcoal used by the household before air sampling, self-reported	categorical
		Indoor
		Outdoor
		Not at all
		NA - missing
fhv_fuel_kero	kerosene used by the household before air sampling, self-reported	categorical
		Indoor
		Outdoor
		Not at all
		NA - missing
fhv_fuel_koko	koko fuel (ethanol) used by the household at enrollment, self-reported	categorical
		Indoor
		Outdoor
		Not at all
		NA - missing
fhv_fuel_lpg	LPG used by the household before air sampling, self-reported	categorical
		Indoor
		Outdoor
		Not at all
fhv_fuel_electricity	electricity used by the household before air sampling, self-reported	categorical
		Indoor
		Outdoor
		Not at all
		NA - missing

## Sheet: Table 2 - Data dictionary
variable name	description	details
shv_ind_fuel_wood_recode	wood used indoors during air sampling, self-reported	categorical
		No
		Yes once or yes more than once
en_ind_fuel_charcoal_recode	charcoal used by the household indoors at enrollment, self-reported	categorical
		Rarely/not at all
		Some days
		Daily/most days
shv_ind_fuel_kero_recode	kerosene used indoors during air sampling, self-reported	categorical
		No
		Yes once or yes more than once
shv_ind_fuel_koko_recode	koko fuel (ethanol) used indoors during air sampling, self-reported	categorical
		No
		Yes once or yes more than once
shv_ind_fuel_lpg_recode	LPG (liquefied petroleum gas) used indoors during air sampling, self-reported	categorical
		No
		Yes once or yes more than once
fhv_fuel_electricity	electricity used during air sampling, self-reported	categorical
		Not at all
		Indoor
		Outdoor
shv_ind_othrfuel_mosquitorepellant_recode	mosquito repellent burned indoors during air sampling, self-reported	categorical
		No
		Yes once or yes more than once
shv_ind_othrfuel_candles_recode	candles burned indoors during air sampling, self-reported	categorical
		No
		Yes once or yes more than once
shv_cig_smk_recode	cigarette smoke in the house during air sampling, self-reported	categorical
		No
		Yes once or yes more than once
shv_marij_smk_recode	marijuana smoke in the house during air sampling, self-reported	categorical
		No
		Yes once or yes more than once
shv_pt_out_pol_ownsmoke	residence near own outdoor cooking smoke during air sampling, self-reported	categorical
		No
		Yes
shv_pt_out_pol_neighbor	residence near neighbors' cooking smoke during air sampling, self-reported	categorical
		No
		Yes
shv_pt_out_pol_cook_moke	residence near (within 1 km) other cooking smoke (e.g., nearby food vendor) during air sampling, self-reported	categorical
		No
		Yes
shv_pt_out_pol_vehicle	residence near (within 1 km) vehicle smoke during air sampling, self-reported	categorical
		No
		Yes
shv_pt_out_pol_dumpsite	residence near (within 1 km) dumpsite smoke during air sampling, self-reported	categorical
		No
		Yes
shv_pt_out_pol_rubishburning	residence near (within 1 km) rubbish burning during air sampling, self-reported	categorical
		No
		Yes
shv_pt_out_pol_industry	residence near (within 1 km) industry or factory smoke during air sampling, self-reported	categorical
		No
		Yes
shv_pt_out_pol_charcoal	residence near (within 1 km) smoke from making charcoal/bricks during air sampling, self-reported	categorical
		No
		Yes
shv_pt_out_pol_roads	residence near (within 1 km) unpaved/dusty roads during air sampling, self-reported	categorical
		No
		Yes
shv_pt_out_pol_dust	residence near (within 1 km) construction dust during air sampling, self-reported	categorical
		No
		Yes

## Sheet: Table 3, Supp - Data dictionary
variable name	description	details
air_sample_month	month of sample take down (end of 24 h sampling period)	character, taken from field log
air_sample_year	year of sample take down (end of 24 h sampling period)	character, taken from field log
co_num_obs_in	number of observations logged, indoor sample	numeric, calculated from number of observations
		NA - missing
co_num_obs_out	number of observations logged, outdoor sample	numeric, calculated from number of observations
		NA - missing
co_mean_ppm_in	24-hr mean CO (ppm), indoor sample	numeric, calculated from 1 min means of 10 sec logged concentrations
		NA - missing
co_mean_ppm_out	24-hr mean CO (ppm), outdoor sample	numeric, calculated from 1 min means of 10 sec logged concentrations
		NA - missing
co_sd_ppm_in	24-hr standard deviation (SD) CO (ppm), indoor sample	numeric, calculated from 1 min means of 10 sec logged concentrations
		NA - missing
co_sd_ppm_out	24-hr standard deviation (SD) CO (ppm), outdoor sample	numeric, calculated from 1 min means of 10 sec logged concentrations
		NA - missing
co_min_ppm_in	24-hr min CO (ppm), indoor sample	numeric, calculated from 1 min logged concentrations
		NA - missing
co_min_ppm_out	24-hr min CO (ppm), outdoor sample	numeric, calculated from 1 min logged concentrations
		NA - missing
co_max_ppm_in	24-hr max CO (ppm), indoor sample	numeric, calculated from 1 min logged concentrations
		NA - missing
co_max_ppm_out	24-hr max CO (ppm), outdoor sample	numeric, calculated from 1 min logged concentrations
		NA - missing
lasco_runtime_hr_in	sample duration (hours) calculated based on device timestamp (tz = 'Africa/Nairobi') last logged observation minus first logged observation, indoor sample	numeric, calculated
lasco_runtime_hr_out	sample duration (hours) calculated based on device timestamp (tz = 'Africa/Nairobi') last logged observation minus first logged observation, outdoor sample	numeric, calculated
lasco_setup_date_in	earliest date in indoor sample	date (mm/dd/yy), from sensor
		NA - missing
lasco_setup_date_out	earliest date in outdoor sample	date (mm/dd/yy), from sensor
		NA - missing
airqc_lasco_in_dup_done	indoor duplicate sample collected	categorical: Yes, No
airqc_lasco_out_pr_done	outdoor primary sample collected	categorical: Yes, No
airqc_lasco_out_dup_done	outdoor duplicate sample collected	categorical: Yes, No
in_pr_pm_conc_ugm3	indoor primary sample air pm2.5 concentration (ugm3)	numeric, calculated
		NA - missing
in_dup_pm_conc_ugm3	indoor duplicate sample air pm2.5 concentration (ugm3)	numeric, calculated
		NA - missing
out_pr_pm_conc_ugm3	outdoor primary sample air pm2.5 concentration (ugm3)	numeric, calculated
		NA - missing
out_dup_pm_conc_ugm3	outdoor duplicate sample air pm2.5 concentration (ugm3)	numeric, calculated
		NA - missing
mean_temp_c_in	24-hr mean temperature (ºC), indoor sample	numeric, calculated from 5 min logged concentrations
mean_temp_c_out	24-hr mean temperature (ºC), outdoor sample	numeric, calculated from 5 min logged concentrations
		NA - missing
sd_temp_c_in	24-hr standard deviation (SD) temperature (ºC), indoor sample	numeric, calculated from 5 min logged concentrations
sd_temp_c_out	24-hr standard deviation (SD) temperature (ºC), outdoor sample	numeric, calculated from 5 min logged concentrations
		NA - missing
min_temp_c_in	24-hr min temperature (ºC), indoor sample	numeric, calculated from 5 min logged concentrations
min_temp_c_out	24-hr min temperature (ºC), outdoor sample	numeric, calculated from 5 min logged concentrations
		NA - missing
max_temp_c_in	24-hr max temperature (ºC), indoor sample	numeric, calculated from 5 min logged concentrations
max_temp_c_out	24-hr max temperature (ºC), outdoor sample	numeric, calculated from 5 min logged concentrations
		NA - missing
mean_rh_in	24-hr mean relative humidity, indoor sample	numeric, calculated from 5 min logged concentrations
mean_rh_out	24-hr mean relative humidity, outdoor sample	numeric, calculated from 5 min logged concentrations
		NA - missing
sd_rh_in	24-hr standard deviation (SD) relative humidity, indoor sample	numeric, calculated from 5 min logged concentrations
sd_rh_out	24-hr standard deviation (SD) relative humidity, outdoor sample	numeric, calculated from 5 min logged concentrations
		NA - missing
min_rh_in	24-hr min relative humidity, indoor sample	numeric, calculated from 5 min logged concentrations
min_rh_out	24-hr min relative humidity, outdoor sample	numeric, calculated from 5 min logged concentrations
		NA - missing
max_rh_in	24-hr max relative humidity, indoor sample	numeric, calculated from 5 min logged concentrations
max_rh_out	24-hr max relative humidity, outdoor sample	numeric, calculated from 5 min logged concentrations
		NA - missing
